# Supplementary material for: Time-Lag of Seasonal Effects of Extreme Climate Events on Grassland Productivity Across an Altitudinal Gradient in Tajikistan
Source: Plants (Basel). 2025 Apr 21;14(8):1266. doi: 10.3390/plants14081266 (PMC12030477; doi:10.3390/plants14081266)
Supplement: Supplementary file 1 [file plants-14-01266-s001.zip]

Archive with 1 entries (1 files):
- plants-3555308-supplementary.pdf
